# Supplementary material for: Investigation of genetic determinants of cognitive change in later life
Source: Transl Psychiatry. 2024 Jan 18;14:31. doi: 10.1038/s41398-023-02726-6 (PMC10796929; doi:10.1038/s41398-023-02726-6)
Supplement: Supplementary file 2 — Supplementary Tables [file 41398_2023_2726_MOESM2_ESM.xlsx]

## Sheet: Supplementary Table 1
TOMMORROW neuropsychological battery
Cognitive domain	Tests
Attention	Wechsler adult intelligence scale (WAIS)-III digit span test–forward span
	Trail making test (TMT) (Part A)
Episodic memory	California Verbal Learning Test-II (CVLT-II) Short-delay free recall correct
	California Verbal Learning Test-II (CVLT-II) Long-delay free recall correct
	Brief Visuospatial Memory Test-Revised (BVMT-R) Delayed Recall
Executive function	Trail Making test (Part B)
	WAIS-III digit span test–backward span
Language	Multilingual naming test (MiNT)
	Lexical/phonemic fluency letters “F-A-S”
Learning	California Verbal Learning Test-II (CVLT-II) - total score:
	Brief Visuospatial Memory Test-Revised (BVMT-R) - total score
Global cognitive functioning	Composite score of all cognitive domains

## Sheet: Supplementary Table 2
Multilevel model results from the Global domain. In the left-hand columns are all trial individuals with complete clinic measures, in the right-hand columns are those with genetic data. Results P<0.05 shown in bold
N=3,457							N=2,515
	Estimate	Std.Error	df	t.value	P			Estimate	Std. Error	df	t value	Pr(>|t|)
Intercept	-0.0690387	0.0675944	3446.34	-1.02137	0.307152		Intercept	-0.05335	0.08006	2507	-0.666	0.505261
spline1	0.863807	0.462884	3007.41	1.86614	0.0621185		spline1	0.788	0.5352	2220	1.472	0.141053
spline2	0.407583	0.250777	2123.18	1.62528	0.104251		spline2	0.4654	0.2839	1625	1.639	0.101315
centered age	-0.0204865	0.00157529	3453.31	-13.0049	<2e-16		centered age	-0.02327	0.001857	2514	-12.532	<2e-16
Sex males	-0.165069	0.0143076	3455.53	-11.5372	<2e-16		Sex males	-0.1683	0.01686	2515	-9.98	<2e-16
APOE High	-0.0331155	0.0189618	3451.78	-1.74643	0.0808249		APOE High	-0.02517	0.02241	2513	-1.123	0.261413
TOMM40 High	0.00828829	0.0332793	3450.47	0.249053	0.803335		TOMM40 High	-0.003644	0.03896	2515	-0.094	0.925491
TOMM40 Indeterminate	-0.00177528	0.0329955	3448.72	-0.0538037	0.957095		TOMM40 Indeterminate	0.01111	0.03896	2514	0.285	0.775603
Education years	0.0267509	0.00238171	3456.06	11.2318	<2e-16		Education years	0.02884	0.002822	2514	10.216	<2e-16
Tobacco	-0.00304816	0.0143388	3454.39	-0.212581	0.831667		Tobacco	0.01152	0.01688	2514	0.683	0.494967
Alcohol	0.0845153	0.0222808	3460.06	3.79319	0.000151263		Alcohol	0.05662	0.02653	2518	2.134	0.032947
BMI	-0.00429372	0.00132894	3442.13	-3.23093	0.0012455		BMI	-0.004674	0.001591	2504	-2.938	0.00333
spline1:centered age	-0.0433837	0.0109212	3060.81	-3.97242	7.28e-05		spline1:centered age	-0.04171	0.01254	2260	-3.326	0.000896
spline2:centered age	-0.0156212	0.00595066	2050.14	-2.62513	0.00872595		spline2:centered age	-0.01796	0.006636	1521	-2.706	0.00688
splineady1:SEXM	0.0754856	0.0987038	3059.66	0.764769	0.444468		splineady1:SEXM	0.05437	0.1132	2257	0.48	0.631198
spline2:Sex males	0.0117875	0.053518	2074.81	0.220254	0.825695		spline2:Sex males	0.02173	0.05968	1570	0.364	0.715849
spline1:APOE High	-0.0922366	0.131207	3046.61	-0.702985	0.482119		spline1:APOE High	-0.2594	0.1509	2248	-1.718	0.085876	.
spline2:APOE High	-0.0529441	0.0716969	2079.98	-0.738444	0.460328		spline2:APOE High	-0.02194	0.08032	1576	-0.273	0.784751
spline1:TOMM40 High	0.10848	0.22854	3061.57	0.474667	0.635058		spline1:TOMM40 High	0.2237	0.2612	2274	0.856	0.391826
spline1:TOMM40 Indeterminate	0.0802427	0.227512	3049.61	0.352697	0.72434		spline1:TOMM40 Indeterminate	0.1308	0.2611	2261	0.501	0.616487
spline2:TOMM40 High	0.0837703	0.122512	2152.49	0.68377	0.494194		spline2:TOMM40 High	-0.0005147	0.1369	1658	-0.004	0.997
spline2:TOMM40 Indeterminate	0.105683	0.121327	2066.89	0.871057	0.383824		spline2:TOMM40 Indeterminate	0.03961	0.1364	1604	0.29	0.771494
spline1:Education years	0.027776	0.0163664	3053.29	1.69714	0.089773		spline1:Education years	0.04255	0.01878	2248	2.265	0.023578
spline2:Education years	0.00091678	0.00889096	2115.81	0.103114	0.917882		spline2:Education years	-0.00295	0.009905	1598	-0.298	0.765899
spline1:Tobacco	-0.066748	0.0988721	3068.03	-0.675095	0.499667		spline1:Tobacco	0.01448	0.1133	2266	0.128	0.898329
spline2:Tobacco	-0.00130661	0.0538028	2111.45	-0.0242851	0.980628		spline2:Tobacco	-0.04026	0.05992	1585	-0.672	0.50175
spline1:Alcohol	-0.0349499	0.154287	3069.35	-0.226525	0.820808		spline1:Alcohol	-0.03144	0.1795	2266	-0.175	0.860967
spline2:Alcohol	0.110734	0.082489	1885.77	1.34241	0.179625		spline2:Alcohol	0.1112	0.09304	1336	1.195	0.232244
spline1:BMI	0.010982	0.00913619	3006.9	1.20203	0.229445		spline1:BMI	0.00604	0.01072	2227	0.564	0.573126
spline2:BMI	1.48e-05	0.00495266	2017.45	0.00298132	0.997622		spline2:BMI	0.003401	0.005748	1629	0.592	0.554133

## Sheet: Supplementary Table 3
Sample characteristics. Split by trial arm
	Overall sample (N=3,465)						Individuals with genotyped data (N=2,515)
	High-risk Pioglitazone	High-risk Placebo	Low-risk placebo				High-risk Pioglitazone	High-risk Placebo	Low-risk placebo
	N (%)	N (%)	N (%)				N (%)	N (%)	N (%)
	1,531 (44.2%)	1,507 (43.5%)	427 (12.3%)				1,116 (44.5%)	1,092 (43.4%)	307 (12.1%)
Sex						Sex
Males	729 (47.6%)	661 (43.9%)	172 (40.3%)			Males	543 (48.7%)	492 (45.1%)	127 (41.4%)
Females	802 (52.4%)	846 (56.1%)	255 (59.7%)			Females	573 (51.3%)	600 (54.9%)	180 (58.6%)
APOE						APOE
Low	540 (35.3%)	575 (38.2%)	345 (80.8%)			Low	386 (34.6%)	408 (37.4%)	245 (79.8%)
High	991 (64.7%)	932 (61.8%)	82 (19.2%)			High	730 (65.4%)	684 (62.6%)	62 (21.2%)
TOMM40						TOMM40
Low	47 (3.1%)	47 (3.1%)	37 (8.7%)			Low	34 (3.0%)	28 (2.5%)	69 (22.5%)
Indeterminate	805 (52.5%)	639 (42.4%)	330 (77.3%)			Indeterminate	577 (51.7%)	586 (52.5%)	238 (77.5%)
High	679 (44.4%)	831 (55.1%)	97 (22.7%)			High	505 (45.3%)	478 (43.0%)	0
Tobacco						Tobacco
No	741 (48.4%)	699 (46.4%)	196 (45.9%)			No	543 (48.7%)	522 (47.8%)	142 (46.3%)
Yes	790 (51.6%)	808 (53.6%)	231 (54.1%)			Yes	573 (51.3%)	570 (52.2%)	165 (53.7%)
Alcohol						Alcohol
No	164 (10.7%)	187 (12.4%)	53 (12.4%)			No	115 (10.3%)	132 (12.1%)	37 (12.1%)
Yes	1,367 (89.3%)	1,320 (87.6%)	374 (87.6%)			Yes	1001 (89.7%)	960 (87.9%)	270 (87.9%)
	mean (sd)	mean (sd)	mean (sd)				mean (sd)	mean (sd)	mean (sd)
Age	74.42 (5.25)	74.60 (5.28)	70.25 (4.02)			Age	74.40 (5.18)	74.40 (5.25)	70.00 (3.91)
Years of education	14.69 (3.01)	14.75 (2.93)	14.71 (2.94)			Years of education	14.70 (3.05)	14.80 (2.91)	15.01 (2.88)
BMI	27.86 (5.25)	27.80 (5.20)	28.71 (5.61)			BMI	27.80 (5.11)	27.70 (5.20)	28.50 (5.21)

## Sheet: Supplementary Table 4
Multilevel model results from the specific cognitive domains (N=3,465). Results p<0.05 are shown in bold.
	Attention domain					Episodic domain					Executive functioning domain					Language domain					Learning domain
	Estimate	Std.Error	df	t.value	P	Estimate	Std.Error	df	t.value	P	Estimate	Std.Error	df	t.value	P	Estimate	Std.Error	df	t.value	P	Estimate	Std.Error	df	t.value	P
Intercept	-0.0855569	0.104124	3437.42	-0.821684	0.411314	0.0271924	0.119725	3442.42	0.227124	0.820341	0.0834623	0.0883103	3420.72	0.945103	0.344673	-0.421663	0.129329	3446.84	-3.2604	0.00112338	0.0448112	0.120026	3470.54	0.373347	0.708913
spline1	-1.35111	0.89751	3086.31	-1.5054	0.132323	1.69209	0.870271	2948.67	1.94432	0.0519516	-1.02232	0.873271	3015.12	-1.17068	0.241818	0.948156	0.853865	3009.41	1.11043	0.266903	4.20183	0.904672	6575.56	4.64459	3.47e-06
spline2	-0.681679	0.440607	1907.09	-1.54713	0.121997	0.593323	0.473441	2142.68	1.25322	0.210264	0.373103	0.448036	2034.3	0.832753	0.405082	0.869805	0.467433	2014.56	1.86081	0.062916	0.840473	0.506436	2595.8	1.65958	0.0971194
centered age	0.0121539	0.00242739	3448.29	5.00697	5.80664e-07	-0.0454059	0.00279045	3450.6	-16.2719	2.04e-57	0.0142184	0.00205942	3435.57	6.90408	5.99e-12	-0.0333232	0.00301392	3453.41	-11.0564	5.97e-28	-0.0500112	0.00279767	3479.68	-17.876	1.91e-68
Sex males	0.0865342	0.0220496	3451.99	3.92452	8.85964e-05	-0.438706	0.0253451	3453.28	-17.3093	1.95e-64	0.0586917	0.0187093	3440.98	3.13703	0.00172108	-0.127778	0.0273737	3455.53	-4.66792	3.16e-06	-0.404003	0.0254115	3482.68	-15.8984	5.35e-55
APOE High	-0.00021653	0.0292178	3445.07	-0.00741088	0.994087	-0.079938	0.0335876	3448.39	-2.37999	0.0173673	0.0147227	0.024786	3429.54	0.593992	0.552557	0.0217771	0.0362789	3452.05	0.600269	0.548367	-0.121601	0.0336738	3477.19	-3.61116	0.000309132
TOMM40 High	-0.0689085	0.0512739	3444.87	-1.34393	0.17906	0.0903837	0.0589484	3447.5	1.53327	0.125302	-0.0385524	0.0434972	3432.42	-0.886318	0.375508	-0.0401629	0.0636721	3450.66	-0.630778	0.528228	0.0992186	0.0590992	3476.4	1.67885	0.0932713
TOMM40 Indeterminate	-0.0452799	0.0508322	3441.67	-0.890773	0.373113	0.0717055	0.0584442	3445.32	1.22691	0.219942	-0.0438486	0.043118	3427.37	-1.01694	0.309252	-0.0521543	0.0631296	3449.02	-0.826146	0.408779	0.0608442	0.0585923	3473.92	1.03843	0.29914
Education years	0.000242684	0.00367057	3453.13	0.0661161	0.947289	0.0411084	0.0042191	3454.02	9.74339	3.79e-22	-0.0124449	0.00311463	3443.05	-3.99563	6.59e-05	0.06253	0.00455674	3456.01	13.7225	9.09e-42	0.0426034	0.00423019	3483.54	10.0713	1.55e-23
Tobacco	0.0379804	0.0220963	3450.46	1.71886	0.0857298	-0.0457231	0.0254002	3452.05	-1.80011	0.0719303	-0.00794719	0.0187481	3439.38	-0.423894	0.67167	0.0440756	0.0274336	3454.43	1.60663	0.108228	-0.0436923	0.0254664	3481.31	-1.71568	0.0863089
Alcohol	0.00656251	0.0343421	3460.17	0.191092	0.848464	0.122566	0.0394722	3459.14	3.10511	0.00191745	0.0379029	0.029147	3454.5	1.30041	0.193549	0.135177	0.0426274	3459.7	3.17114	0.00153169	0.120254	0.0395777	3489.28	3.03843	0.00239573
BMI	-0.00142779	0.00204665	3430.65	-0.697622	0.485461	-0.00499386	0.00235374	3437.7	-2.12167	0.0339366	-0.00213437	0.00173546	3412.24	-1.22986	0.218836	-0.00897087	0.00254272	3442.86	-3.52806	0.000424082	-0.00389373	0.00235955	3465.23	-1.6502	0.0989923
spline1:centered age	0.010946	0.0211342	3146.89	0.517927	0.604546	-0.065291	0.0205392	3001.46	-3.17885	0.00149367	-0.015612	0.0205724	3076.59	-0.75888	0.447983	-0.0524615	0.0201433	3063.35	-2.60441	0.00924766	-0.0998078	0.0213514	6682.88	-4.67454	3e-06
spline2:centered age	0.01916	0.0104184	1811.39	1.83905	0.0660709	-0.0405115	0.0112299	2060.38	-3.60747	0.000316559	0.0150328	0.0105929	1935.52	1.41914	0.15602	-0.0209611	0.0110926	1946.01	-1.88964	0.0589546	-0.0547489	0.012014	2499.92	-4.55709	5.44e-06
splineady1:SEXM	0.0967169	0.191273	3143.21	0.505649	0.613138	0.543058	0.185622	3002.35	2.92561	0.0034636	-0.18211	0.186192	3075.07	-0.978078	0.328113	-0.273748	0.182071	3061.92	-1.50352	0.132808	0.138491	0.19299	6678.83	0.717606	0.473025
spline2:Sex males	-0.102941	0.093817	1860.06	-1.09725	0.272675	0.0810987	0.101014	2090.91	0.802846	0.422155	-0.0374438	0.095389	1985.7	-0.392538	0.694703	0.0340577	0.0997562	1968.76	0.341409	0.732832	0.100639	0.108064	2533.97	0.931293	0.351791
spline1:APOE High	-1.57795e-05	0.254111	3128.31	-6.20968e-05	0.99995	-0.324787	0.246728	2985.16	-1.31638	0.188149	0.075322	0.247331	3053.8	0.304539	0.760738	-0.061479	0.242021	3048.72	-0.254023	0.799495	-0.189451	0.256496	6644.5	-0.738609	0.46017
spline2:APOE High	-0.0112555	0.125627	1846.81	-0.0895946	0.928619	-0.173433	0.135334	2092.45	-1.28152	0.200152	0.126928	0.127721	1973.12	0.993791	0.320446	-0.14508	0.13364	1974.38	-1.0856	0.27779	-0.0299022	0.144783	2533.35	-0.20653	0.836393
spline1:TOMM40 High	-0.0401093	0.443386	3138.52	-0.0904612	0.927926	0.153132	0.4298	3004.26	0.356286	0.721651	-0.514438	0.431551	3069.63	-1.19207	0.233327	1.0434	0.421608	3063.2	2.4748	0.0133848	-0.116855	0.446902	6639.85	-0.261478	0.793732
spline1:TOMM40 Indeterminate	-0.40446	0.440948	3126.25	-0.91725	0.359082	0.10865	0.427852	2989.12	0.253944	0.799556	-0.421454	0.429171	3053.19	-0.982019	0.326168	1.09772	0.419677	3051.15	2.61563	0.00895011	0.0216476	0.444815	6619.63	0.0486664	0.961187
spline2:TOMM40 High	0.185715	0.215623	1965.37	0.861295	0.38918	-0.0274207	0.231336	2178.35	-0.118532	0.905657	0.166164	0.219283	2096.21	0.757761	0.448679	0.0466345	0.228347	2041.51	0.204227	0.838197	-0.0258029	0.247455	2632.31	-0.104273	0.916961
spline2:TOMM40 Indeterminate	0.280016	0.212969	1851.35	1.31482	0.188733	0.013974	0.22897	2084.75	0.0610298	0.951341	0.219693	0.216624	1977.68	1.01417	0.310625	-0.157554	0.226164	1960.92	-0.696637	0.486113	0.106892	0.244934	2531.51	0.436414	0.662574
spline1:Education years	0.0336853	0.0317372	3137.08	1.06138	0.288598	0.0231897	0.0307776	2997.64	0.75346	0.451233	0.0944356	0.0308913	3071.04	3.05703	0.00225468	-0.0248531	0.0301911	3055.36	-0.823194	0.410462	0.0223991	0.0320004	6662.41	0.699962	0.483975
spline2:Education years	0.0226327	0.0156126	1936.52	1.44964	0.147321	-0.00033678	0.0167861	2139.36	-0.0200631	0.983995	-0.0277971	0.0158731	2064.39	-1.75121	0.0800585	0.00417434	0.0165716	2006.83	0.251898	0.801146	0.00154691	0.0179571	2586.79	0.0861446	0.931358
spline1:Tobacco	-0.169422	0.191638	3149.78	-0.884071	0.376725	0.0410126	0.185946	3011.26	0.220562	0.825448	0.184435	0.186558	3082.53	0.988618	0.322928	-0.306358	0.182386	3070.24	-1.67972	0.093113	-0.0277185	0.193339	6694.71	-0.143368	0.886004
spline2:Tobacco	0.146761	0.0944172	1892.29	1.55439	0.120258	-0.0253241	0.101574	2128.23	-0.249317	0.80314	0.0996932	0.0959963	2019.6	1.03851	0.299157	-0.0887062	0.100283	2003.76	-0.884561	0.3765	-0.175526	0.10866	2575.42	-1.61538	0.106352
spline1:Alcohol	0.394367	0.298612	3144.96	1.32067	0.186709	-0.0501482	0.290167	3011.1	-0.172825	0.862801	0.0772017	0.290735	3077.21	0.265539	0.790612	-0.385125	0.284586	3072.11	-1.35328	0.176065	-0.306951	0.301688	6730.32	-1.01744	0.308979
spline2:Alcohol	-0.0611713	0.143553	1566.79	-0.426124	0.670076	0.38228	0.155478	1877.92	2.45875	0.014032	-0.22752	0.146029	1680.01	-1.55805	0.119409	0.0724221	0.153801	1792.31	0.470881	0.637783	0.423988	0.166338	2305.71	2.54895	0.0108691
spline1:BMI	0.0115475	0.0176986	3083.96	0.652455	0.514156	0.0241217	0.0171772	2947.9	1.40428	0.16034	0.000785669	0.0172232	3013.59	0.0456169	0.963619	0.0181215	0.0168522	3008.82	1.07532	0.282318	-0.00501682	0.0178556	6604.91	-0.280966	0.778745
spline2:BMI	-0.00136236	0.00866401	1749.06	-0.157244	0.875071	0.0057221	0.00934375	2023.49	0.612399	0.540343	-0.00307956	0.00881117	1868.66	-0.349507	0.726748	-0.0129314	0.00923244	1915.74	-1.40064	0.161482	0.0156673	0.00999561	2466.56	1.56742	0.117145

## Sheet: Supplementary Table 5
SNPs associated with specific domains and their association with all other domains
	Effect allele / allele frequency	Gene / chr	Parameter	Language domain		Episodic memory domain		Executive functioning domain		Attention domain		Learning domain		Global
rsID				Est.	P	Est.	P	Est.	P	Est.	P	Est.	P	Est.	P
Attention domain
rs534221751	A (0.108)	- /21	Slope 1	0.52	0.05	0.35	0.2	0.38	0.12	1.3	1.05e-08	0.09	0.74	0.52	0.0002
rs34743896	T (0.072)	EPAS1/2	Slope 2	0.13	0.43	0.1	0.56	-0.12	0.4	-0.82	4.69e-10	0.15	0.42	-0.11	0.23

## Sheet: Supplementary Table 6
Look up of SNPs identified in (Davies et al., 2018) in our global cognitive function GWAS. Results in our study p<0.01 are shown in bold
	Davies et al 2018, N=300,486, General population					Current Study
	Verbal-numerical reasoning; reaction time; fluid-type general cognitive functioning					Global cognition
rsID	allele 1	allele 2	Z score	p		Effect allele	Intercept Estimate	Intercept pval	Baseline age Estimate	Baseline age pval	Slope 1 Estimate	Slope 1 pval	Slope 2 Estimate	Slope 2 pval
rs9384679	T	C	-7.629	2.36e-14		T	-0.0329594	0.178645	-1.34e-05	0.995543	0.121105	0.187104	0.0362123	0.45253
rs12713315	T	C	-5.524	3.31e-08		C	-0.0137605	0.623055	-0.000144563	0.957046	0.0285084	0.762126	-0.00431652	0.93537
rs8065165	T	C	6.265	3.73e-10		T	0.0271921	0.368408	-0.00383312	0.185854	-0.0114651	0.918658	0.0461126	0.438736
rs10875914	A	G	-6.59	4.39e-11		G	-0.00228521	0.926247	0.0026739	0.252238	-0.00979226	0.910285	-0.064163	0.177391
rs2284871	T	C	7.222	5.11e-13		T	0.0252018	0.326044	-0.00023906	0.920212	0.091923	0.303719	-0.0390169	0.413972
rs4852252	T	C	-6.191	5.99e-10		T	0.00408596	0.864103	-0.00226906	0.320936	0.0785617	0.36149	0.00830469	0.854796
rs35891966	A	G	-5.69	1.27e-08		A	0.0349987	0.516641	-0.00230658	0.642712	-0.155881	0.369845	0.0974712	0.288067
rs4925114	A	G	-5.598	2.17e-08		A	-0.0181163	0.467736	0.000282249	0.905811	0.0719489	0.440111	0.105446	0.026549
rs750472	A	C	-6.544	6e-11		A	0.0153905	0.516814	-0.00129421	0.574263	0.00541629	0.948841	-0.0218922	0.624376
rs527825	A	G	-6.006	1.9e-09		A	0.0215051	0.37219	-0.00133789	0.561859	-0.0398479	0.650096	-0.0290496	0.515029
rs424029	A	G	-6.062	1.35e-09		A	-0.0365392	0.584936	0.00154974	0.800823	0.119481	0.583071	-0.125302	0.272697
rs1318878	A	C	-6.381	1.75e-10		A	0.0122034	0.698865	0.00072006	0.802728	-0.164085	0.138015	0.100054	0.0702704
rs2426132	C	G	8.448	2.96e-17		C	0.0247626	0.300424	-0.00196945	0.391727	-0.130436	0.153501	-0.0235687	0.62025
rs2007481	A	G	6.018	1.77e-09		G	-0.00478341	0.841663	-0.000529922	0.821359	-0.042071	0.632109	0.0199608	0.673556
rs62253086	T	G	5.628	1.83e-08		G	-0.00666771	0.86301	0.00104679	0.763202	-0.0964753	0.45791	-0.00164	0.981853
rs1702877	T	C	6.874	6.24e-12		T	0.0541337	0.0420366	-0.00312567	0.208535	0.108262	0.263077	-0.0947433	0.0493764
rs13062354	A	G	-5.537	3.09e-08		G	0.0282489	0.229189	-0.00499509	0.0275163	0.0726219	0.392957	-0.09095	0.0435958
rs11662271	T	C	6.971	3.14e-12		T	0.0314904	0.177177	-0.00119547	0.601583	0.0431591	0.609136	-0.0169391	0.717021
rs3092073	A	G	-5.719	1.07e-08		A	-0.00381251	0.877769	-0.00297438	0.204083	0.153465	0.0796893	-0.068525	0.153811
rs2726513	T	G	-8.648	5.26e-18		T	0.0376068	0.110423	-0.00356471	0.117756	0.00958479	0.910267	-0.00595606	0.896218
rs12918191	A	G	5.502	3.75e-08		G	-0.00154569	0.954574	0.00355191	0.179925	0.0434633	0.660557	-0.0148781	0.773926
rs2239647	A	C	-7.317	2.54e-13		A	-0.0145955	0.543836	-0.000893298	0.69867	0.0780827	0.371558	-0.00230519	0.959638
rs7814022	A	C	5.756	8.59e-09		C	-0.0188453	0.443659	0.000884497	0.701293	0.13976	0.107225	-0.0333311	0.454333
rs2425161	A	G	-6.095	1.09e-09		G	0.00529199	0.86134	-0.00254017	0.378029	0.0778037	0.511101	-0.0944194	0.11946
rs13146981	T	C	-6.126	8.99e-10		T	0.0313043	0.184935	-0.00148291	0.519764	-0.0333296	0.70012	0.0326069	0.464466
rs13262595	A	G	-7.25	4.18e-13		A	-0.0350008	0.147428	0.00259453	0.263445	0.0235855	0.790247	0.0135736	0.776373
rs74370218	T	C	-7.638	2.21e-14		T	0.0194863	0.422253	-0.00253252	0.277113	-0.0495071	0.588326	0.0357702	0.439274
rs9489945	C	G	-6.329	2.47e-10		C	0.0100726	0.691918	0.000386676	0.874164	0.171044	0.0599581	-0.0300652	0.520426
rs78066960	A	G	5.79	7.04e-09		A	-0.0387518	0.131766	0.00282468	0.256602	-0.0434607	0.62874	-0.0996333	0.0454772
rs7998050	A	G	-5.558	2.72e-08		A	-0.0722464	0.00417768	0.00399329	0.0984817	0.121784	0.204187	0.0315645	0.545643
rs7618519	A	T	-9.587	9.11e-22		A	-0.0219018	0.335458	0.00133743	0.547202	-0.115671	0.196107	-0.067699	0.138651
rs7699872	A	T	-5.555	2.77e-08		A	0.000430608	0.986294	0.00111575	0.641804	0.00839226	0.922805	0.0711809	0.114718
rs2457192	A	C	-5.719	1.07e-08		C	0.0254749	0.362176	-0.00167004	0.528309	-0.102748	0.27062	0.0113645	0.828149
rs7633520	T	G	-7.43	1.09e-13		T	-0.0309936	0.258016	0.00200742	0.434191	-0.011975	0.903445	0.0203566	0.70062
rs117431198	T	C	-5.512	3.55e-08		T	0.0775765	0.177933	-0.00996636	0.0838003	-0.324414	0.250087	0.252271	0.0417268
rs12646225	T	C	5.464	4.65e-08		T	0.0218301	0.608579	-0.000497014	0.901139	-0.0524423	0.738332	-0.00985035	0.899894
rs6124077	A	G	-5.491	4e-08		A	0.00909053	0.700927	-0.000980402	0.659115	-0.00905079	0.91532	0.0106212	0.808821
rs36162392	T	C	-8.512	1.71e-17		C	0.00230634	0.953679	-0.000455281	0.908317	0.103581	0.465991	-0.0779153	0.256108
rs13428598	T	C	5.939	2.87e-09		T	0.00420346	0.865766	-0.000983618	0.686717	0.0181185	0.837044	-0.0505571	0.279258
rs10145335	A	G	-6.029	1.65e-09		A	-0.000956395	0.972847	0.00101978	0.699873	0.0136053	0.886571	-0.0453173	0.376162
rs4636654	A	G	5.64	1.7e-08		A	-0.0225434	0.38052	0.000779961	0.748157	-0.00768399	0.929184	0.00232742	0.959744
rs9467777	A	C	-6.149	7.79e-10		A	-0.00157128	0.949866	-0.000181447	0.937523	-0.0267022	0.750441	0.0483223	0.281225
rs11884495	A	T	6.009	1.86e-09		T	0.00657934	0.783113	-0.000315619	0.88987	0.0165593	0.844364	-0.0052873	0.907703
rs12441495	C	G	-5.836	5.35e-09		C	0.0218474	0.56819	-0.00183911	0.594182	-0.026863	0.833775	0.152635	0.0266051
rs7365380	T	C	5.475	4.39e-08		C	-0.0201835	0.40583	0.00069642	0.765187	0.159663	0.0547108	-0.076623	0.102028
rs28549862	A	G	5.555	2.77e-08		A	-0.0103365	0.705106	-0.000426456	0.866018	-0.0168371	0.861422	-0.039153	0.443446
rs516902	T	C	-6.078	1.22e-09		C	0.0235013	0.320424	-0.00193915	0.397427	-0.166345	0.0582023	0.00787448	0.865338
rs34172651	T	C	-6.059	1.37e-09		C	-0.0188886	0.465868	0.00148595	0.546264	0.0253141	0.775566	-0.000838329	0.985852
rs9934041	T	C	-6.125	9.06e-10		T	0.0231782	0.344804	-0.00517865	0.0257746	0.065001	0.469376	-0.0471128	0.334568
rs79582714	T	C	6.32	2.61e-10		T	0.0488779	0.234409	-0.00172555	0.669985	-0.270872	0.098125	-0.0196365	0.814916
rs9520384	A	G	-5.828	5.62e-09		A	0.0193877	0.449869	-0.00135521	0.589426	0.0455464	0.61178	-0.0589785	0.226358
rs9921412	T	C	6.789	1.13e-11		C	0.00220177	0.935108	0.000663714	0.798644	0.0157418	0.880362	0.0239529	0.650663
rs111342015	A	G	5.542	3e-08		A	0.000903259	0.982426	0.00170936	0.665762	0.056729	0.682607	-0.0175126	0.814574
rs61544985	A	G	-6.753	1.44e-11		A	0.0150029	0.511323	-0.0020437	0.359151	-0.127255	0.149396	0.0151675	0.750084
rs66886492	T	C	7.943	1.98e-15		T	0.0452331	0.279376	-0.002035	0.614194	0.166345	0.24928	-0.0536342	0.47018
rs10761765	A	G	-5.761	8.37e-09		A	-0.0300108	0.329882	0.000973049	0.739112	0.124998	0.225087	0.0018419	0.973614
rs1343700	A	G	5.636	1.74e-08		G	-0.0194121	0.447938	0.0027526	0.25938	-0.108371	0.227397	0.0471355	0.322369
rs704444	A	G	-5.572	2.51e-08		G	0.00772754	0.738221	-0.000202219	0.926561	-0.0445396	0.600485	-0.0377857	0.392081
rs1895471	A	G	5.899	3.65e-09		G	-0.016781	0.516007	0.00103375	0.673732	-0.15359	0.101813	0.0355625	0.458194
rs2906455	T	C	-6.153	7.6e-10		T	0.0424206	0.293746	-0.00315186	0.414726	0.0728348	0.587243	-0.164791	0.0215557
rs429479	A	G	-7.818	5.38e-15		G	0.0287308	0.459484	-0.00168268	0.656533	0.183308	0.180275	-0.0753283	0.292366
rs7534501	A	G	-6.12	9.35e-10		A	-0.0137107	0.570732	0.00109799	0.637856	-0.033376	0.698714	0.0108357	0.817891
rs7609050	A	C	-7.743	9.71e-15		A	0.00500299	0.84003	-0.00100608	0.668856	-0.111328	0.191493	-0.0669315	0.454479
rs1363119	A	G	-6.676	2.45e-11		A	-0.0121777	0.621281	0.000152327	0.947698	-0.0219157	0.802994	0.0435751	0.355936
rs34305371	A	G	5.686	1.3e-08		A	0.0375961	0.315082	-0.000135784	0.969796	-0.163802	0.221844	-0.0114194	0.87915
rs13425585	C	G	-5.474	4.4e-08		G	-0.014715	0.516429	1.77e-05	0.993522	0.0877187	0.320314	-0.0267507	0.563197
rs11168951	T	C	5.565	2.62e-08		T	-0.0290004	0.465915	0.00350619	0.343792	0.123199	0.375393	-0.148191	0.0529494
rs909674	A	C	5.624	1.87e-08		C	-0.0202653	0.463836	0.00131189	0.608134	-0.0885119	0.374102	0.00178513	0.974039
rs7963801	T	C	7.738	1.01e-14		T	-0.0293347	0.220709	0.00305184	0.184353	-0.0178291	0.832928	0.0550795	0.198417
rs2333604	A	C	-6.372	1.87e-10		A	-0.051279	0.0314561	0.00284382	0.213875	0.0260128	0.773784	-0.0219982	0.653893
rs62439690	A	G	-6.33	2.44e-10		A	-0.0290148	0.286033	0.00203651	0.42474	0.0388317	0.681512	0.0448417	0.391466
rs71413877	A	G	5.967	2.42e-09		A	-0.0160683	0.784597	-0.00229035	0.684155	-0.108849	0.652318	0.00410556	0.972362
rs3914453	A	T	5.463	4.69e-08		A	0.0148795	0.54825	-0.00214726	0.356506	0.231697	0.00674465	-0.0893031	0.0512559
rs117793008	A	G	5.58	2.4e-08		G	0.0355076	0.474253	-0.00310587	0.504832	-0.260706	0.157717	-0.0803774	0.374612
rs11126396	T	C	-5.599	2.15e-08		T	-0.0209481	0.426846	0.00115626	0.643765	-0.0109627	0.907819	0.088295	0.0907543
rs13107325	T	C	-8.327	8.32e-17		T	-0.0280087	0.500573	-0.00143667	0.706398	-0.256437	0.121797	0.138033	0.0932231
rs1892423	A	C	-6.036	1.58e-09		A	0.038994	0.11908	-0.00542748	0.0235938	0.0868818	0.332066	-0.000471306	0.991977
rs12707116	T	C	-6.616	3.7e-11		C	0.0167106	0.477226	-0.00309838	0.163649	0.104165	0.226706	-0.0660593	0.155373
rs9295486	T	C	-5.685	1.31e-08		C	-0.0199574	0.420253	0.00225937	0.344083	-0.129811	0.128898	0.0178447	0.693854
rs17032400	T	C	-6.029	1.65e-09		C	0.0242959	0.325436	-0.00154495	0.500984	0.0987831	0.26605	-0.0895885	0.0483466
rs17663165	A	C	5.609	2.04e-08		A	0.0407236	0.0978098	-0.00434699	0.0607987	0.142817	0.113973	0.05355	0.257729
rs1408579	T	C	6.772	1.27e-11		T	-0.0131895	0.582743	0.0022625	0.329018	-0.0175842	0.842772	-0.0301077	0.519398
rs6819372	A	G	-6.297	3.03e-10		A	0.0259716	0.298813	-0.00187511	0.430434	-0.141411	0.104051	0.0631211	0.170348
rs1699462	T	G	6.598	4.17e-11		T	0.00268625	0.91371	0.000818493	0.726797	0.0648703	0.454321	0.0220873	0.619395
rs56150095	A	C	-5.697	1.22e-08		C	0.0176478	0.444607	-0.00101614	0.643644	0.0522806	0.547641	-0.0451793	0.319008
rs59663815	T	G	-5.775	7.71e-09		G	0.0325281	0.209483	-0.00261659	0.276031	-0.123422	0.188001	0.0534323	0.293379
rs11970030	C	G	-5.723	1.05e-08		C	0.0713438	0.026827	-0.00649371	0.0343207	0.0158298	0.894667	0.0383179	0.536308
rs4294650	T	C	5.92	3.23e-09		T	-0.0190189	0.466309	0.0013976	0.583398	0.144546	0.118877	0.0143376	0.771647
rs12485060	T	C	-5.51	3.59e-08		C	0.0427756	0.0803223	-0.00400143	0.0787024	0.033533	0.695044	-0.0121491	0.789084
rs935116	A	G	-5.555	2.78e-08		G	0.0417985	0.0854863	-0.00275041	0.238002	-0.0802696	0.370748	0.0209063	0.663482
rs743134	A	G	-6.64	3.14e-11		A	0.0037314	0.881296	0.0003711	0.875286	0.110481	0.201787	-0.01882	0.686446
rs5758605	A	G	-7.302	2.83e-13		A	-0.0275263	0.276384	0.00144925	0.547541	0.131616	0.124698	0.0127935	0.784342
rs2077610	A	T	5.462	4.72e-08		T	-0.00618637	0.793629	-0.000558942	0.808109	0.0100919	0.908999	-0.00119253	0.979599
rs7583067	T	C	7.332	2.27e-13		T	-0.026972	0.34362	0.00167143	0.535914	-0.0755056	0.453395	0.0160038	0.765642
rs7038525	T	C	-5.929	3.05e-09		T	0.0056957	0.85891	-0.000882922	0.768315	0.0455307	0.691539	0.0471287	0.441867
rs10798879	T	C	-7.797	6.36e-15		T	0.0257467	0.282452	-0.00369003	0.110319	-0.092954	0.280722	-0.0328816	0.496092
rs11628208	A	C	-5.905	3.52e-09		A	-0.00676598	0.778966	0.00119188	0.605989	-0.102359	0.208734	0.023949	0.589915
rs1787003	A	G	5.511	3.58e-08		A	0.00971758	0.703734	-0.00075278	0.757891	0.0661298	0.444838	-0.0659133	0.14986
rs28657585	A	T	-5.757	8.54e-09		T	0.016859	0.665891	-0.000824707	0.82878	-0.00755911	0.954218	0.10966	0.125926
rs3129977	A	C	-6.498	8.14e-11		C	0.0731171	0.0519766	-0.00393243	0.250141	0.20075	0.114856	-0.123356	0.0788741
rs9597254	A	T	-6.817	9.31e-12		T	0.0072628	0.780763	0.00169638	0.495798	-0.0685812	0.443658	-0.00728151	0.87991
rs34180096	T	C	-6.006	1.9e-09		C	0.0120407	0.619559	-0.000242404	0.916068	-0.107694	0.21817	0.0699715	0.106159
rs407102	T	C	-6.351	2.13e-10		C	0.0554019	0.0281759	-0.00539123	0.0290343	-0.0385451	0.681383	0.0159539	0.757564
rs2420551	A	T	-5.599	2.15e-08		T	0.0238202	0.595953	0.000615486	0.883544	-0.420464	0.00173247	0.13922	0.0603416
rs889956	A	G	-5.452	4.97e-08		A	0.0275866	0.245005	-0.0019675	0.379744	-0.079156	0.362267	0.0430806	0.342118
rs2388334	A	G	-11.469	1.89e-30		A	-0.0537115	0.0239219	0.00241259	0.278057	0.0422214	0.624742	-0.0326402	0.470401
rs11793831	T	G	7.246	4.29e-13		T	0.004191	0.860552	-0.00269103	0.24063	0.175338	0.0383367	0.00112043	0.980595
rs28892332	T	C	5.66	1.51e-08		T	0.0211496	0.707964	0.000343522	0.949592	0.065452	0.742776	-0.0157033	0.889395
rs7763264	T	C	-5.487	4.1e-08		T	-0.0179662	0.472397	-0.00171565	0.758942	-0.000356139	0.996827	-0.244613	0.0405008
rs111599092	A	G	5.755	8.64e-09		A	0.0100751	0.767119	0.00122902	0.690318	0.0355946	0.770782	0.0200247	0.751194
rs179994	A	C	6.15	7.77e-10		C	-0.0445395	0.0707793	-0.000529443	0.862021	0.150214	0.0908217	0.027713	0.549958
rs62037363	T	C	8.88	6.71e-19		C	-0.0381428	0.12702	0.00284975	0.243021	0.0631471	0.455172	-0.00465399	0.919925
rs2478295	C	G	7.17	7.5e-13		C	-0.0310246	0.271517	0.00133857	0.61479	0.0285748	0.766009	-0.0324224	0.518952
rs6778735	T	C	-7.894	2.93e-15		T	0.0129657	0.613775	-0.00182668	0.464981	0.147102	0.0919315	-0.0620688	0.192986
rs10786662	C	G	-7.766	8.09e-15		G	-0.0222444	0.345764	0.002737	0.223193	0.153688	0.0753686	-0.0156499	0.741046
rs74796574	T	C	-5.726	1.03e-08		C	-0.0510562	0.287966	0.00449787	0.33187	0.260825	0.140656	-0.0570263	0.583325
rs10996430	A	G	-5.731	9.98e-09		G	-0.0510832	0.0750859	0.00335979	0.219505	0.0348888	0.72915	-0.0308114	0.570536
rs39302	T	C	-5.55	2.86e-08		T	0.0794577	0.00615252	-0.00478507	0.0891124	-0.136957	0.206659	0.000501784	0.993031
rs2765042	A	G	-5.518	3.43e-08		A	-0.0506563	0.0494959	0.00432785	0.0774018	0.0359447	0.684296	-0.00548828	0.906647
rs3817334	T	C	-6.132	8.65e-10		T	0.0201588	0.40645	-0.000621635	0.791104	-0.11637	0.190213	-0.091383	0.058064
rs7873907	T	C	5.99	2.1e-09		T	0.00504845	0.833257	0.00203721	0.380097	0.025078	0.771813	-0.00764111	0.865222
rs11720236	T	G	-6.088	1.14e-09		G	0.0179579	0.561746	0.000142336	0.96155	-0.140628	0.221401	0.0381438	0.530335
rs12438326	A	G	5.58	2.4e-08		G	-0.0688649	0.00593935	0.00695085	0.00366855	0.0975071	0.27881	0.0214916	0.645217
rs6760964	C	G	6.27	3.6e-10		G	-0.0288484	0.246338	0.00307782	0.197654	0.0866647	0.314733	0.0809161	0.0764238
rs67474621	A	T	-7.192	6.37e-13		T	0.0524317	0.0303703	-0.00529007	0.023728	-0.0593257	0.485736	0.0149382	0.751239
rs9451649	T	C	5.457	4.83e-08		C	-0.0282244	0.256434	0.00233566	0.32356	0.0796983	0.390618	-0.0682585	0.140397
rs1343775	A	G	8.339	7.5e-17		G	0.0257179	0.386964	-0.00377303	0.182261	0.0797831	0.434329	-0.110678	0.0414507
rs28612284	T	G	5.51	3.59e-08		G	0.0424298	0.687424	-0.00667192	0.487536	-0.0297648	0.945347	0.0437849	0.851927
rs10806984	A	C	6.284	3.3e-10		C	-0.0217888	0.392711	0.00195918	0.418737	-0.0657951	0.454446	0.0997187	0.0351691
rs17420654	T	C	-5.499	3.81e-08		T	0.017124	0.502536	-0.00310995	0.197394	0.193814	0.0276016	0.0200392	0.683493
rs56151722	A	G	-6.126	9.01e-10		A	-0.0215746	0.466025	0.00226432	0.394909	-0.0256407	0.800856	-0.0920325	0.0970437
rs17589603	A	G	6.587	4.5e-11		G	-0.0514691	0.243303	0.00475295	0.242451	-0.0837145	0.580207	0.0042224	0.960858
rs242559	A	C	7.429	1.1e-13		C	-0.0350201	0.208006	0.00010703	0.967745	0.0925722	0.36864	0.00497384	0.927369
rs1953522	A	C	-5.575	2.47e-08		A	-0.0397945	0.125537	0.00324971	0.176211	-0.0738202	0.400589	0.0541396	0.261043
rs1473634	A	G	-5.536	3.09e-08		G	0.0147799	0.541875	-0.00137552	0.552676	0.138765	0.129512	-0.0267802	0.562597
rs62047280	A	G	6.205	5.47e-10		A	0.0639254	0.0207279	-0.00372083	0.154034	0.0744003	0.460555	-0.113878	0.0408614
rs9541479	T	C	-5.463	4.69e-08		T	-0.0103669	0.669149	0.00310085	0.172497	-0.140383	0.0955578	0.0806248	0.0817193
rs7186834	T	C	5.859	4.66e-09		C	-0.00129013	0.95817	0.00143609	0.536633	0.0391859	0.654834	-0.050502	0.259196
rs73189617	C	G	-5.979	2.24e-09		G	-0.031482	0.248783	0.0029395	0.248974	0.0631657	0.497426	-0.0900669	0.0690173
rs11896887	A	G	6.046	1.48e-09		A	0.0418884	0.101504	-0.00174701	0.471646	-0.0730741	0.403012	-0.0206107	0.669664
rs11759522	C	G	-5.568	2.57e-08		G	-0.000970407	0.968985	-9.45e-05	0.968296	0.087851	0.29736	-0.0201873	0.670768
rs13278931	T	G	-5.692	1.25e-08		T	-0.0228654	0.34661	0.00191767	0.398556	-0.0256602	0.769296	0.011483	0.793201
rs9916613	A	T	5.459	4.78e-08		A	-0.0144991	0.569163	0.00114547	0.640102	-0.099211	0.295747	0.0332025	0.490833
rs1541102	T	C	5.481	4.24e-08		T	0.0248075	0.341056	-0.00101944	0.670938	0.0487392	0.57837	-0.00677433	0.885712
rs17251689	C	G	5.678	1.37e-08		C	-0.0149219	0.600364	0.00273391	0.313274	0.0169855	0.869946	0.0244581	0.664695
rs2819336	T	C	7.077	1.48e-12		T	-0.0155691	0.538482	0.000408126	0.864537	-0.0280623	0.754389	0.0659084	0.138253
rs79245415	C	G	-7.616	2.61e-14		G	0.0581528	0.0834636	-0.00482123	0.132254	-0.0310573	0.807982	0.0465237	0.487774
rs7010173	T	C	6.634	3.27e-11		C	0.0282603	0.240618	-0.00235635	0.307958	-0.037738	0.650722	-0.0164175	0.723214
rs7590388	T	G	-5.864	4.52e-09		T	-0.0134234	0.568113	-0.00163985	0.463491	0.165024	0.0574923	-0.0212337	0.642477
rs6914699	T	C	5.569	2.56e-08		C	0.000984397	0.969091	0.000685817	0.774094	0.019096	0.828516	0.0170353	0.720276
rs72801843	A	T	6.969	3.19e-12		A	0.0499535	0.0534239	-0.00386559	0.117811	-0.0417042	0.664396	-0.0813839	0.105515
rs61754230	T	C	-5.462	4.71e-08		T	-0.175418	0.0506772	0.0089496	0.332688	0.16444	0.584092	-0.0151283	0.914695
rs62236533	A	G	5.511	3.58e-08		A	0.0511418	0.170649	-0.00575657	0.106236	-0.36185	0.00706437	0.0414882	0.557581
rs34811474	A	G	5.797	6.74e-09		A	0.0170423	0.563063	0.000924123	0.734397	-0.0516274	0.633763	0.00197144	0.972295
rs4690029	T	C	6.073	1.25e-09		C	-0.0381954	0.139979	0.00115327	0.623903	0.156931	0.0756653	-0.0408054	0.39304
rs113714691	T	C	-6.368	1.91e-10		T	0.018955	0.567842	-0.00657132	0.0517186	0.174717	0.221299	-0.105669	0.138123
rs11678106	T	C	6.013	1.83e-09		C	-0.00550525	0.81938	0.000619549	0.785435	0.0660986	0.441044	0.0372875	0.418234
rs7978070	T	C	5.551	2.84e-08		C	-0.0118674	0.629205	0.00253024	0.272849	-0.00304039	0.971953	0.0120643	0.794786
rs7487854	T	G	5.476	4.35e-08		T	0.0206507	0.641232	-0.00318935	0.442437	0.0730935	0.63794	0.0214245	0.812862
rs7599488	T	C	-5.897	3.71e-09		T	-0.000208513	0.993325	-0.0008878	0.707946	-0.0173517	0.841785	-0.0622618	0.184319
rs9477970	A	T	5.903	3.57e-09		A	-0.0757128	0.0198135	0.00725504	0.0164229	-0.189048	0.0995387	0.0280149	0.657455
rs4720476	T	C	-5.48	4.24e-08		C	0.0162518	0.503876	-0.00147781	0.520481	-0.0475032	0.574384	0.0326051	0.487773
rs3850610	A	C	5.931	3.01e-09		A	0.0105335	0.713651	0.000906738	0.735882	-0.067784	0.529226	0.0220846	0.688599
rs55985762	A	T	5.691	1.26e-08		A	0.0433526	0.158245	-0.0032445	0.270548	-0.0103445	0.919581	0.0169006	0.766968
rs4781499	A	G	5.782	7.4e-09		G	0.0240471	0.499561	-0.00171082	0.618913	0.00385562	0.976834	0.0315585	0.635142
rs112780312	A	G	-5.736	9.72e-09		A	-0.0239795	0.372541	0.0037354	0.142901	-0.0430121	0.668307	0.0790624	0.133114

## Sheet: Supplementary Table 7
Look up of SNPs identified in (Hatoum et al., 2022) in our executive function GWAS. Results in our study p<0.01 are shown in bold
	Hatoum et al 2022, N=427,037, General population				Current Study
	Trial making task; symbol digit substitution; digit span; prospective memory, and pairs memory				Executive Function
rsID	Effect allele	Estimate	p		effect allele	Intercept Estimate	Intercept pval	Baseline Age Estimate	Baseline Age pval	Slope 1 Estimate	Slope 1 pval	Slope 2 Estimate	Slope 2 pval
rs9659182	C	0.00963168	9.8e-17		C	-0.121545	0.505219	0.00193066	0.433764	-0.343309	0.0209607	0.0294342	0.693242
rs978346	C	0.00901341	2.3e-15		C	-0.239995	0.217779	0.00321041	0.221439	-0.119125	0.417007	0.0622322	0.408238
rs1931255	G	0.0102503	6.8e-14		G	-0.288373	0.220937	0.00398022	0.208985	0.0214111	0.903051	-0.0351322	0.704375
rs2391772	A	0.00830028	1.3e-12		A	0.30337	0.106921	-0.00397559	0.11775	-0.0168774	0.913658	0.0457525	0.549874
rs140058656	C	0.010814	8.4e-11		A	-0.121865	0.658936	0.0014918	0.691008	0.0866443	0.679651	0.0171409	0.867486
rs709692	T	-0.00732454	3.3e-09		T	-0.178362	0.376456	0.00237193	0.384506	-0.157035	0.341107	-0.0246648	0.770382
rs17381287	G	0.00708827	3.4e-09		T	-0.248809	0.205092	0.00363222	0.172259	-0.256236	0.100949	0.100837	0.235757
rs2271763	G	-0.00814123	5.4e-09		A	-0.0918626	0.684464	0.00121198	0.690237	0.237238	0.186607	0.050502	0.582716
rs823154	C	0.00670497	5.6e-09		T	0.137717	0.439417	-0.00205878	0.392595	0.158127	0.287757	-0.0554766	0.456066
rs235924	T	-0.00689637	6.6e-09		T	-0.155566	0.410966	-0.000772869	0.848397	-0.0211285	0.888867	0.0122147	0.878745
rs11808051	A	-0.0125167	6.7e-09		G	-0.454356	0.218975	0.00634498	0.206334	0.10733	0.716082	-0.0486991	0.728708
rs6699558	T	-0.00654099	1.7e-08		T	0.34585	0.0524323	-0.00467765	0.0518721	-0.118705	0.420753	0.0149479	0.847747
rs11121053	G	-0.0064689	1.8e-08		G	0.0773521	0.676289	-0.0012525	0.615589	0.0709459	0.634473	0.0944316	0.228029
rs11583896	A	-0.0068729	2.3e-08		A	0.208921	0.304348	-0.00297762	0.278245	0.0121022	0.938401	0.0541794	0.504996
rs7582485	C	0.00988733	1.2e-17		C	-0.387061	0.0339439	0.0050134	0.0417714	0.123377	0.390186	-0.0209496	0.788509
rs4500960	C	0.00790055	2.5e-12		T	-0.149849	0.404926	0.00221475	0.361517	-0.278951	0.0469647	0.0998741	0.182333
rs2901437	T	0.00815687	1.6e-11		G	0.136887	0.47738	-0.00171046	0.511589	-0.139802	0.391425	0.132373	0.114178
rs62146417	C	-0.00779567	2.2e-11		C	-0.0257854	0.894022	0.000325058	0.900939	0.175241	0.252466	-0.197877	0.0118889
rs309171	G	0.0115851	8.2e-11		C	-0.409979	0.0847193	0.00502043	0.115646	0.167583	0.376634	-0.0167479	0.864861
rs2678892	G	0.00703903	1.1e-09		G	-0.115407	0.537609	0.00139855	0.577427	0.223893	0.141987	0.0088136	0.913683
rs2652456	G	-0.00681349	1.5e-09		G	0.324011	0.0801427	-0.00445046	0.0766887	0.110777	0.463371	0.0243967	0.74869
rs55691047	A	-0.00776338	1.7e-09		G	-0.0713626	0.73669	0.00124689	0.666169	-0.149641	0.38494	0.105981	0.217913
rs6723990	A	0.00690946	2.5e-09		G	0.161203	0.381788	-0.00221326	0.37574	0.17345	0.255484	-0.072827	0.341901
rs1249429	C	0.00721903	3.1e-09		T	0.0998822	0.604395	-0.00125933	0.62867	-0.120106	0.437395	0.0588911	0.500576
rs6705712	C	0.00742738	3.2e-09		G	0.0117407	0.954827	-0.000382085	0.891255	0.143475	0.379265	0.0388299	0.642192
rs34302035	G	0.00882387	3.6e-09		C	0.143534	0.557977	-0.00244569	0.462077	0.297929	0.142182	-0.162615	0.114767
rs4513295	T	0.00735458	6.6e-09		T	-0.20028	0.316118	0.00244617	0.364648	-0.0572097	0.727792	0.00775326	0.926007
rs528483	C	-0.00653249	1.7e-08		A	0.121462	0.50288	-0.00154187	0.528825	0.00178822	0.990814	-0.043864	0.588309
rs10495508	G	0.00715749	2.1e-08		A	-0.121985	0.561848	0.0018126	0.523059	0.14846	0.385665	0.0480963	0.579002
rs13019832	G	-0.00630141	3.5e-08		A	-0.0450627	0.807964	0.000425162	0.865437	-0.13196	0.383646	-0.00232078	0.976698
rs2581789	C	0.0109017	8.9e-20		C	0.19597	0.304277	-0.00284558	0.269721	0.0985911	0.516602	0.0882951	0.24651
rs13086611	A	-0.00834082	9.6e-12		T	-0.129698	0.523256	0.00179921	0.515042	0.0397854	0.803378	0.0450643	0.568035
rs13064990	A	0.00685429	1.5e-09		A	-0.0430655	0.810589	0.000582767	0.81112	0.0849681	0.563566	-0.0424319	0.579326
rs11130017	C	0.00786055	3.6e-09		A	-0.00524106	0.980472	0.000311576	0.914804	-0.072334	0.670461	0.0504828	0.594615
rs7641050	T	-0.00789582	4.6e-09		T	0.0837829	0.689418	-0.00105526	0.709516	-0.165276	0.323283	-0.0705165	0.4296
rs12172958	A	-0.00738376	5.1e-09		G	0.264249	0.187988	-0.00314444	0.247194	-0.248223	0.11517	-0.00117208	0.9883
rs58142369	T	-0.00690165	5.6e-09		C	-0.0927815	0.630307	0.00118588	0.647843	-0.081564	0.598955	0.161236	0.0460731
rs9851068	A	0.00699154	1.1e-08		G	-0.350714	0.0672271	0.00451058	0.0800681	0.0616883	0.705365	0.0120058	0.87873
rs9832922	G	-0.00659134	3.1e-08		C	-0.113424	0.525076	0.00140463	0.558943	0.260102	0.0807792	-0.149035	0.0466978
rs9827246	C	0.00655831	4.3e-08		T	0.0194682	0.91951	-6.05546e-05	0.98142	-0.0129553	0.934467	0.0386788	0.619047
rs11733006	C	-0.0101403	1.4e-10		T	-0.218	0.361905	0.00215704	0.503498	0.202954	0.298249	0.0343751	0.717238
rs10010325	C	-0.00658847	5.1e-09		C	0.203017	0.261876	-0.00273712	0.26226	-0.185177	0.225136	0.0176069	0.817419
rs34514948	A	-0.00754867	1e-08		A	-0.00942805	0.963059	-9.19513e-06	0.997336	-0.347359	0.0398025	0.0697002	0.420618
rs13107325	T	-0.012299	1.1e-08		T	0.346236	0.270633	-0.00407685	0.338879	-0.0996195	0.693748	0.0364302	0.763819
rs11959119	A	0.0113567	1.7e-12		T	-0.0374486	0.886767	0.000872467	0.805265	0.122342	0.562242	-0.119577	0.273055
rs7716567	C	-0.0081216	1e-10		T	0.00294557	0.988803	2.79729e-06	0.999207	0.217788	0.187052	-0.0664025	0.445093
rs6881733	C	0.00774357	6.1e-10		T	-0.088569	0.680642	0.00118753	0.684603	-0.135028	0.416666	0.134161	0.105799
rs7715167	T	-0.00702242	1.1e-09		T	0.024512	0.9038	-0.000287714	0.916051	0.00438557	0.976861	-0.00748588	0.926005
rs10462335	G	0.00678237	2e-09		A	0.0638646	0.724573	-0.000974975	0.689745	0.27808	0.0591993	-0.0823145	0.28685
rs17460320	C	-0.00737145	1.4e-08		A	0.202767	0.337371	-0.00267464	0.34702	-0.220136	0.182914	0.0731968	0.381141
rs27989	T	-0.00708155	1.8e-08		C	-0.0393683	0.841763	0.000508152	0.848708	0.0884668	0.596079	-0.0523639	0.551694
rs7725131	C	0.00665274	3.6e-08		T	0.258533	0.193721	-0.00308502	0.248828	-0.115147	0.483275	0.0047478	0.95422
rs34885420	C	0.0176529	4e-08		T	0.75046	0.153008	-0.00959742	0.176921	-0.339101	0.358519	-0.199612	0.332536
rs36120363	C	0.01098	7.2e-18		C	-0.0402186	0.838052	0.00068579	0.796069	0.0436371	0.786131	0.0244962	0.772849
rs72828517	T	-0.011192	2.4e-14		C	-0.231591	0.336589	0.00287488	0.377029	-0.134723	0.465738	0.113574	0.259118
rs9472022	A	-0.0114192	2e-13		G	0.142729	0.554332	-0.00142645	0.663348	0.0823277	0.682112	-0.223478	0.0261935
rs191549504	T	0.0325932	2.1e-13		C	-0.694127	0.309122	0.00817653	0.372271	0.592238	0.345529	0.802097	0.114767
rs13197257	G	-0.00771036	1.5e-09		T	0.193088	0.354601	-0.0026185	0.352533	0.00396412	0.980066	0.113167	0.178542
rs73395314	A	-0.00942377	9.3e-09		G	0.244341	0.329948	-0.00327111	0.33583	-0.0495265	0.806515	-0.138591	0.173232
rs11759522	C	-0.00631747	2.8e-08		G	0.215849	0.244631	-0.00329848	0.186782	-0.00691257	0.963076	0.0280271	0.702874
rs140163521	T	-0.0222464	3.7e-08		A	-1.16627	0.156796	0.0159687	0.153546	0.283814	0.64354	0.212213	0.607098
rs12707117	G	-0.0120548	2.1e-26		G	-0.0722573	0.700323	0.000864989	0.732977	0.00951359	0.948231	0.0585592	0.427211
rs7785128	T	-0.00813859	5.1e-12		T	-0.0626401	0.73186	0.00100865	0.682896	-0.106593	0.498291	0.116302	0.152897
rs73436916	G	-0.00971502	9.9e-12		A	0.159622	0.503538	-0.00234147	0.464952	0.285921	0.136651	-0.167371	0.0924919
rs55658584	G	-0.00805492	2.3e-10		A	0.224894	0.257877	-0.00269491	0.315691	-0.0113926	0.944349	-0.0192767	0.817143
rs7793877	G	0.00737938	2.7e-10		G	-0.0626433	0.740472	0.000832687	0.742562	-0.0022812	0.988247	-0.0171059	0.823252
rs11772435	C	0.00691004	9.3e-10		G	0.0959376	0.596607	-0.00121619	0.619065	0.0787553	0.603737	0.032246	0.69039
rs2001607	A	0.00647738	3.9e-08		G	0.303324	0.102454	0.00749188	0.321951	0.663496	0.149442	-0.0601781	0.443361
rs812603	C	0.0114783	1.7e-20		C	-0.143094	0.465693	0.00209853	0.42506	-0.300206	0.0644802	0.0927638	0.248372
rs13262595	A	-0.00950143	5.4e-17		A	0.113845	0.527977	-0.00164192	0.501726	0.0425279	0.777042	-0.0464071	0.56206
rs17549128	T	0.00810922	2.2e-12		C	-0.378043	0.0400951	0.00514963	0.0381116	-0.0514101	0.736277	-0.0425973	0.571453
rs59048764	G	0.00836244	1.2e-09		C	0.145182	0.522761	-0.00202197	0.506724	0.156029	0.367099	-0.0445869	0.643717
rs988068	T	-0.00645735	4e-08		T	-0.134492	0.498362	0.00202098	0.449314	-0.0415618	0.792366	-0.0681699	0.386145
rs10797119	T	0.00727815	1.5e-10		T	-0.0908407	0.612174	0.00155525	0.521002	-0.00176149	0.990442	-0.00458004	0.950111
rs1959410	A	0.00706702	3.1e-09		G	-0.00116823	0.995104	9.03412e-05	0.972006	0.224642	0.138787	-0.267553	0.000496503
rs10964203	T	0.0106726	4.5e-09		C	0.201345	0.505503	-0.00313576	0.44509	0.220787	0.360278	-0.285131	0.0222589
rs2280141	T	-0.00927571	2e-16		G	0.0546007	0.760751	-0.000579618	0.81097	-0.147071	0.284976	0.0536878	0.450984
rs2862954	T	-0.00874319	8.1e-15		C	-0.00138184	0.994202	0.000273236	0.91502	-0.126664	0.3961	-0.00224771	0.97576
rs2305192	T	0.00857585	3.9e-13		C	0.154965	0.411891	-0.00162676	0.523297	-0.15412	0.334815	0.0794702	0.341394
rs28606370	C	-0.00763079	1.6e-10		A	0.113351	0.561615	-0.00173506	0.50844	0.24868	0.106659	0.0090768	0.913954
rs11202929	A	0.00698955	5.5e-10		A	-0.137047	0.444226	0.00177499	0.462906	-0.282433	0.0459555	0.0611089	0.415143
rs4919559	T	0.00669405	3e-09		T	-0.170066	0.362433	0.00212649	0.399126	0.0899317	0.550988	0.0539899	0.467856
rs717620	T	0.00822849	3.7e-09		T	0.312979	0.176329	-0.00436965	0.15857	0.116372	0.538826	-0.0755797	0.436735
rs11252451	C	-0.00650322	2.7e-08		C	0.188603	0.311343	-0.0023453	0.351017	-0.0162838	0.915633	0.0522208	0.514677
rs2075654	C	0.00991306	1.4e-10		T	0.096368	0.695244	-0.0016488	0.621076	0.306253	0.13402	0.0392549	0.73142
rs2212450	T	0.00689015	1.9e-09		C	0.41487	0.0227635	-0.00554179	0.0244243	-0.0186011	0.902083	-0.00379464	0.96161
rs2000919	G	0.00651587	9e-09		T	0.125933	0.515307	-0.00198484	0.447381	0.0223688	0.880199	0.0626583	0.411955
rs546159	C	0.00622155	4.4e-08		A	-0.0138526	0.941284	-5.74016e-05	0.981893	0.323036	0.0322916	-0.146392	0.0644998
rs1388744	C	-0.00779917	1.8e-09		T	0.0846439	0.673552	0.00652508	0.488844	0.104517	0.528983	-0.0134581	0.882837
rs10743199	C	0.00629519	2.8e-08		C	0.0052726	0.976775	-0.000137059	0.955439	0.030809	0.832325	-0.00189497	0.980023
rs2238057	T	0.00631169	3.4e-08		G	-0.360982	0.0648551	0.00491217	0.0618872	0.105559	0.504553	0.00909221	0.907921
rs7994762	T	-0.00940661	1.2e-09		G	0.387223	0.0883749	-0.00531836	0.084484	-0.152358	0.416281	0.0846421	0.372838
rs2253855	T	-0.00666925	4.4e-09		T	-0.0681972	0.707947	0.00125038	0.610624	-0.1392	0.332794	0.0435261	0.563865
rs35214871	G	0.00948301	4.7e-09		T	-0.177415	0.514755	0.00226708	0.537989	-0.20163	0.329926	-0.101123	0.365968
rs7981260	T	-0.00837505	1.3e-08		A	0.000509676	0.99829	-4.12844e-05	0.989661	-0.223908	0.26133	0.0441279	0.706558
rs2050686	G	0.00922663	2.4e-08		G	0.036973	0.892382	-0.000215587	0.953552	0.267252	0.216632	-0.0206889	0.851416
rs2693672	C	-0.00707952	6.9e-10		G	0.235938	0.195263	-0.00336262	0.172894	0.152769	0.318524	0.00713634	0.927136
rs1956001	A	0.00697026	2.2e-09		A	0.20773	0.275881	-0.00251718	0.328744	-0.0661604	0.662023	0.0153753	0.833642
rs12894136	A	0.00691707	4.8e-08		G	-0.106274	0.619741	0.00189845	0.510614	-0.0956101	0.56455	-0.102547	0.252388
rs8023459	T	0.00778505	4.6e-11		C	-0.0811755	0.666107	0.0008659	0.732712	0.0857791	0.578105	0.0750341	0.328996
rs4702	G	-0.00674446	2.8e-09		G	-0.141114	0.446729	0.00169689	0.499872	0.127409	0.39068	-0.0767321	0.285255
rs2470167	G	-0.00766461	4.8e-08		A	0.27906	0.214392	-0.00373203	0.21895	0.0605028	0.744791	-0.0116846	0.899088
rs72772387	A	-0.0129588	2e-13		C	0.163169	0.543748	-0.00282157	0.43701	0.771746	0.0011485	-0.222328	0.0826135
rs8061968	C	0.00762861	4.6e-11		C	-0.145294	0.421927	0.00190359	0.435562	0.0189196	0.898138	-0.00280373	0.970294
rs3814880	T	-0.00714126	2.7e-10		C	-0.0597532	0.746552	0.00101486	0.685688	-0.115733	0.434025	0.0189912	0.799475
rs9934011	T	-0.00905737	1.1e-09		C	-0.473236	0.0429981	0.00620049	0.050238	0.0544273	0.762426	-0.0151148	0.868682
rs12716979	T	0.00698206	2.7e-09		G	0.00787421	0.966616	-0.000361404	0.886711	-0.0855195	0.578412	0.029917	0.692868
rs233457	C	-0.00913806	5.1e-09		C	-0.121106	0.63017	0.00188594	0.578093	-0.267407	0.195633	-0.00941245	0.928141
rs1567154	C	0.00809229	5.4e-09		T	0.167205	0.434897	-0.00227552	0.434143	-0.0944264	0.569914	0.0223844	0.79487
rs933717	T	0.00650935	1.3e-08		C	-0.032987	0.854727	0.000402461	0.868677	0.140591	0.340726	-0.111128	0.148908
rs12932206	A	0.00652093	1.8e-08		G	-0.189249	0.303516	0.00253954	0.306034	-0.162481	0.296739	-0.0407637	0.593839
rs7404371	C	-0.00634928	2.1e-08		T	-0.297383	0.0830015	0.00376011	0.103751	0.0838767	0.563168	0.0783779	0.29445
rs2684641	A	0.00946625	1.4e-10		G	0.278744	0.230559	-0.00375275	0.232824	0.331352	0.0779766	-0.0216702	0.817891
rs61738821	C	0.0103652	1.3e-09		T	0.176433	0.519997	-0.00241998	0.510284	0.0652465	0.755995	0.0908282	0.417063
rs17698176	T	-0.00795526	4.2e-09		G	-0.395859	0.0729994	0.00530458	0.0753218	0.137151	0.450355	-0.0203366	0.822477
rs55938136	A	0.0078315	6.5e-09		G	0.248462	0.256602	-0.00323873	0.275115	0.24423	0.175926	-0.0398934	0.658962
rs112096788	C	-0.0142096	2.2e-08		T	-0.034705	0.934607	0.000861091	0.881155	-0.30703	0.349212	0.0973098	0.51637
rs11660554	G	0.00711133	5.5e-09		A	0.130333	0.527284	-0.00182631	0.511533	0.133583	0.403339	0.0587789	0.485136
rs9748337	G	0.00722138	3.3e-08		A	0.198752	0.339088	-0.00253326	0.364608	-0.134874	0.409914	-0.115374	0.171169
rs429358	T	0.0141517	9.5e-20		C	0.252855	0.284455	-0.003762	0.25799	-0.0435712	0.796737	-0.0641417	0.462214
rs11672035	T	-0.00864578	4.6e-10		T	0.123364	0.585231	-0.00138225	0.650429	0.0612925	0.743337	0.0220708	0.812608
rs6095319	G	-0.00909812	2.1e-14		A	0.206716	0.286785	-0.0025895	0.321103	0.0220711	0.891464	0.0420622	0.612623
rs1114162	A	0.00720039	9.1e-10		G	-0.396537	0.0401462	0.00519421	0.0457055	0.196694	0.19563	0.117596	0.153079
rs6067269	A	-0.00661997	8.2e-09		A	0.0135579	0.938425	0.000169241	0.942901	-0.313295	0.0369214	-0.0260548	0.734872
rs159428	T	0.0062851	2.6e-08		T	0.0148946	0.935665	-0.000296216	0.905382	0.278257	0.0573106	-0.134437	0.0826165
rs139507	T	-0.00746044	5.5e-11		C	0.0430425	0.815638	0.00527917	0.56935	-0.0919293	0.882674	0.161061	0.3766
rs3021083	T	0.00658544	8.8e-09		C	0.0769005	0.674048	-0.00144206	0.558593	0.139215	0.356917	-0.0394792	0.60182

## Sheet: Supplementary Table 8
Look up of SNPs identified in (Mekki et al., 2022) in our language function GWAS. Results in our study p<0.01 are shown in bold
	Mekki et al 2022, N=32,186, General Population				Current Study
	MRI-derived functional connectivity of brain language areas				Language function
rsID	Effect allele	Beta	P-value		Effect allele	Intercept estimate	Intercept pval	Baseline age intercept	Baseline age pval	Slope 1 estimate	Slope 1 pval	Slope 2 estimate	Slope 2 pval
rs35124509	T		8.95e-59		T	0.123089	0.495592	-0.0019	0.43363	-0.0219	0.804576	-0.03371	0.479689
rs11187838	G		4.29e-14		G	0.052681	0.754608	-0.00052	0.817891	-0.06314	0.468048	0.046606	0.309326
rs1440802	T		1e-31		T	-0.06465	0.813255	0.001464	0.691418	0.405398	0.007146	0.01713	0.797725

## Sheet: Supplementary Table 9
Association between cognitive functioning PRS (constructed from Davies et al., 2018) and all cognition models. Results p<0.008 shown in bold
	Estimate	S.E.	P
Global cognitive functioning
Intercept	0.064	0.016	4.98e-05
Age at baseline	-0.003	0.002	0.09
Slope 1	-0.047	0.055	0.394
Slope 2	-0.071	0.029	0.0151
Attention domain
Intercept	0.057	0.021	0.0064
Age at baseline	-0.002	0.002	0.399
Slope 1	-0.323	0.106	0.002
Slope 2	-0.021	0.051	0.68
Episodic memory
Intercept	0.053	0.028	0.055
Age at baseline	-0.0034	0.0027	0.19
Slope 1	0.05	0.104	0.629
Slope 2	-0.132	0.056	0.018
Executive functioning
Intercept	0.019	0.018	0.277
Age at baseline	0.001	0.002	0.729
Slope 1	0.058	0.101	0.571
Slope 2	-0.091	0.051	0.074
Learning domain
Intercept	0.077	0.028	0.0055
Age at baseline	-0.003	0.003	0.269
Slope 1	-0.057	0.109	0.602
Slope 2	-0.05	0.06	0.404
Language domain
Intercept	0.115	0.03	0.000122
Age at baseline	-0.005	0.003	0.057
Slope 1	0.082	0.103	0.424
Slope 2	-0.063	0.056	0.259

## Sheet: Supplementary Table 10
Association between potential risk factor PRSs and all cognition models. Results p<0.05 shown in bold
	Alzheimer's Disease PRS			Alcohol drinks per week PRS			Lifetime smoking PRS			Depression PRS			Hearing loss PRS			Systolic blood pressure PRS			Diabetes PRS			Obesity PRS			Physical activity PRS			Height PRS			LDL cholesterol PRS			Education PRS
	Estimate	S.E.	P	Estimate	S.E.	P	Estimate	S.E.	P	Estimate	S.E.	P	Estimate	S.E.	P	Estimate	S.E.	P	Estimate	S.E.	P	Estimate	S.E.	P	Estimate	S.E.	P	Estimate	S.E.	P	Estimate	S.E.	P	Estimate	S.E.	P
Global cognitive functioning
Intercept	0.01	0.02	0.42	0.02	0.017	0.24	-0.023	0.017	0.168	-0.003	0.017	0.848	0.005	0.016	0.774	-0.004	0.016	0.784	-0.01	0.02	0.56	-0.03	0.02	0.12	0.01	0.01	0.52	0.01	0.02	0.56	-0.0003	0.02	0.98	0.07	0.016	4.52e-06
Age at baseline	-0.002	0.001	0.15	-0.003	0.002	0.109	0.003	0.002	0.106	0.0005	0.0016	0.757	-0.001	0.0015	0.45	-0.001	0.002	0.556	0.001	0.002	0.58	0.002	0.002	0.19	-0.001	0.002	0.42	0.001	0.002	0.35	-0.0003	0.002	0.85	-0.003	0.002	0.1
Slope 1	-0.06	0.05	0.26	-0.074	0.056	0.178	-0.035	0.056	0.534	0.0046	0.055	0.933	0.044	0.055	0.424	0.032	0.056	0.57	-0.05	0.06	0.37	-0.1	0.06	0.07	-0.02	0.06	0.72	-0.01	0.06	0.82	0.05	0.05	0.35	0.02	0.05	0.73
Slope 2	-0.01	0.03	0.72	0.038	0.029	0.195	0.078	0.029	0.007	0.005	0.029	0.863	-0.029	0.029	0.315	0.019	0.029	0.506	0.04	0.03	0.17	0.01	0.03	0.78	-0.01	0.03	0.64	0.02	0.03	0.52	-0.005	0.03	0.86	0.02	0.03	0.4
Attention domain
Intercept	0.01	0.02	0.78	0.02	0.022	0.361	-0.023	0.022	0.296	-0.018	0.022	0.413	0.027	0.022	0.199	-0.017	0.021	0.432	-0.006	0.02	0.77	-0.004	0.02	0.84	0.01	0.02	0.5	0.01	0.02	0.67	0.03	0.02	0.18	0.078	0.022	0.0003
Age at baseline	-0.001	0.002	0.51	-0.0016	0.002	0.445	0.0009	0.002	0.667	-0.001	0.002	0.579	-0.001	0.002	0.598	0.004	0.002	0.072	0.001	0.002	0.45	-0.001	0.002	0.6	-0.004	0.002	0.06	-0.001	0.002	0.72	-0.003	0.002	0.12	-0.005	0.002	0.01
Slope 1	0.04	0.11	0.68	-0.04	0.106	0.704	0.055	0.107	0.607	-0.072	0.107	0.5	-0.006	0.107	0.955	0.028	0.107	0.8	-0.09	0.11	0.41	0.06	0.11	0.55	0.1	0.1	0.34	0.01	0.1	0.92	0.09	0.1	0.38	-0.09	0.11	0.42
Slope 2	0.04	0.05	0.44	0.084	0.051	0.099	0.054	0.051	0.292	-0.0095	0.051	0.852	-0.014	0.051	0.777	0.064	0.051	0.209	0.03	0.05	0.59	-0.01	0.05	0.89	-0.01	0.05	0.89	-0.07	0.05	0.15	-0.02	0.05	0.72	-0.02	0.05	0.69
Episodic memory
Intercept	0.001	0.03	0.73	0.011	0.029	0.702	-0.036	0.029	0.212	0.0018	0.03	0.953	-0.017	0.029	0.543	-0.009	0.028	0.763	-0.001	0.03	0.97	-0.05	0.03	0.07	0.002	0.03	0.94	0.001	0.03	0.97	-0.01	0.03	0.76	0.07	0.03	0.015
Age at baseline	-0.003	0.003	0.35	-0.0035	0.0028	0.202	0.004	0.003	0.141	0.0008	0.003	0.778	-0.0008	0.003	0.761	-0.003	0.003	0.338	-0.001	0.003	0.74	0.003	0.002	0.22	0.001	0.003	0.68	0.004	0.003	0.13	0.001	0.003	0.75	-0.0003	0.003	0.93
Slope 1	-0.15	0.1	0.16	0.0079	0.104	0.94	-0.077	0.105	0.462	-0.039	0.104	0.708	0.117	0.104	0.261	-0.044	0.105	0.673	-0.14	0.1	0.18	-0.1	0.1	0.33	0.006	0.1	0.96	0.03	0.1	0.74	0.02	0.1	0.83	-0.004	0.1	0.97
Slope 2	-0.03	0.06	0.56	-0.016	0.056	0.779	0.126	0.056	0.024	0.075	0.056	0.181	-0.065	0.056	0.239	0.08	0.056	0.151	0.04	0.06	0.49	0.04	0.06	0.45	-0.06	0.06	0.27	0.01	0.06	0.82	0.01	0.06	0.79	0.06	0.06	0.32
Executive functioning
Intercept	0.02	0.02	0.25	0.029	0.019	0.118	-0.002	0.019	0.914	-0.013	0.019	0.483	0.046	0.018	0.013	-0.04	0.018	0.029	-0.01	0.02	0.52	0.02	0.02	0.36	0.01	0.02	0.54	-0.005	0.02	0.78	-0.009	0.02	0.6	0.03	0.02	0.16
Age at baseline	0.001	0.002	0.72	-0.003	0.002	0.098	0.001	0.002	0.532	-0.0005	0.002	0.766	-0.003	0.002	0.087	0.005	0.002	0.004	0.002	0.002	0.38	0.0002	0.002	0.92	-0.002	0.002	0.26	-0.001	0.002	0.49	-0.0001	0.002	0.95	-0.002	0.002	0.26
Slope 1	-0.16	0.1	0.11	-0.15	0.101	0.138	-0.132	0.102	0.198	0.101	0.102	0.322	-0.111	0.102	0.277	-0.077	0.102	0.449	0.03	0.1	0.8	-0.14	0.1	0.17	0.01	0.1	0.94	-0.004	0.1	0.97	0.14	0.1	0.16	0.02	0.1	0.88
Slope 2	0.003	0.005	0.63	0.03	0.051	0.554	0.135	0.051	0.0078	-0.063	0.051	0.22	0.04	0.051	0.43	0.03	0.051	0.559	0.03	0.05	0.55	-0.05	0.05	0.32	0.02	0.05	0.65	0.001	0.05	0.98	0.02	0.05	0.64	-0.01	0.05	0.78
Learning domain
Intercept	0.02	0.03	0.48	0.024	0.029	0.428	-0.021	0.029	0.48	-0.009	0.0296	0.763	-0.034	0.029	0.237	0.012	0.028	0.667	-0.01	0.03	0.7	-0.02	0.03	0.42	0.03	0.03	0.35	0.01	0.03	0.8	-0.002	0.03	0.94	0.08	0.03	0.004
Age at baseline	-0.004	0.003	0.13	-0.005	0.003	0.079	0.003	0.003	0.336	0.002	0.003	0.4	0.001	0.003	0.697	-0.004	0.003	0.132	0	0.003	0.94	0.002	0.003	0.39	3e-05	0.003	0.99	0.004	0.003	0.1	0.0007	0.003	0.8	-0.0004	0.003	0.87
Slope 1	-0.06	0.11	0.55	-0.094	0.109	0.387	0.001	0.11	0.994	0.038	0.109	0.726	0.15	0.109	0.169	0.013	0.11	0.905	-0.11	0.11	0.34	-0.29	0.11	0.008	-0.1	0.11	0.34	0.03	0.11	0.77	-0.03	0.11	0.77	0.03	0.11	0.82
Slope 2	-0.02	0.06	0.71	0.047	0.06	0.436	0.036	0.06	0.554	-0.004	0.06	0.951	-0.097	0.06	0.103	0.003	0.06	0.961	0.07	0.06	0.27	0.05	0.06	0.4	-0.07	0.06	0.26	0.06	0.06	0.32	-0.01	0.06	0.83	0.07	0.06	0.25
Language domain
Intercept	0.007	0.03	0.82	0.006	0.032	0.845	-0.033	0.032	0.3	0.021	0.032	0.514	0.0098	0.031	0.751	0.027	0.031	0.382	-0.02	0.03	0.48	-0.06	0.03	0.05	0.001	0.03	0.99	0.03	0.03	0.34	-0.01	0.03	0.73	0.13	0.031	4.5e-05
Age at baseline	-0.004	0.003	0.21	0.001	0.003	0.769	0.004	0.003	0.173	0.001	0.003	0.717	-0.003	0.003	0.273	-0.006	0.003	0.047	0.002	0.003	0.42	0.005	0.003	0.08	-0.002	0.003	0.5	0.001	0.003	0.69	0.0003	0.003	0.93	-0.006	0.003	0.05
Slope 1	0.05	0.1	0.63	-0.106	0.103	0.303	-0.057	0.104	0.584	-0.0037	0.103	0.971	0.064	0.103	0.532	0.217	0.104	0.036	0.08	0.1	0.48	-0.04	0.1	0.7	-0.09	0.1	0.36	-0.12	0.1	0.23	0.01	0.1	0.93	0.15	0.1	0.15
Slope 2	-0.05	0.06	0.36	0.024	0.056	0.666	0.072	0.056	0.196	0.02	0.056	0.733	-0.003	0.055	0.953	-0.07	0.06	0.212	0.04	0.06	0.46	-0.005	0.06	0.94	0.02	0.06	0.69	0.11	0.06	0.06	-0.01	0.06	0.89	0.005	0.06	0.93
Note:
Alzheimer's Disease PRS constructed by Bellenguez et al., 2022
Alcohol drinks per week PRS constructed by Liu et al., 2019
Lifetime smoking PRS constructed by Wootton et al., 2019
Depression PRS constructed by Wray et al., 2018
Hearing loss PRS constructed by Wells et al., 2019
Systolic blood pressure PRS constructed by Evangelou et al., 2018
Diabetes PRS constructed by Chen et al., 2021
Obesity PRS constructed by Yengo et al., 2018
Physical activity PRS constructed by Klimentidis et al., 2018
Height PRS constructed by Yengo et al., 2018
LDL cholesterol PRS constructed by Global Lipids Genetics Consortium, 2013
Education PRS constructed by Lee et al., 2018
